# Supplementary material for: Hierarchical Sensing Framework for Polymer Degradation Monitoring: A Physics-Constrained Reinforcement Learning Framework for Programmable Material Discovery
Source: Sensors (Basel). 2025 Jul 18;25(14):4479. doi: 10.3390/s25144479 (PMC12298545; doi:10.3390/s25144479)
Supplement: Supplementary file 1 [file sensors-25-04479-s001.zip]

Archive with 1 entries (1 files):
- sensors-3727344-supplementary.pdf
